# Supplementary material for: Nckx30c, a Drosophila K+-dependent Na+/Ca2+ exchanger, regulates temperature-sensitive convulsions and age-related neurodegeneration
Source: bioRxiv. 2026 Feb 3:2025.10.08.681163. Preprint. [Version 2] doi: 10.1101/2025.10.08.681163 (PMC12889452; doi:10.1101/2025.10.08.681163)
Supplement: Supplement 14 [file media-14.xlsx]

## Sheet: Figure 1 data
TS convulsion of complementation tests using deficiency lines
	Females					Males
	Genotype	n	# Paralyzed	%		Genotype	n	# Paralyzed	%
Exp. 1	w1118;Nckx30c426/Df(2L)s1402	20	16	0.8		w1118;Nckx30c426/Df(2L)s1402	20	18	0.9
	Df(2L)s1402/+	20	0	0		Df(2L)s1402/+	20	0	0
	w1118;Nckx30c426/Df(2L)Exel6024	20	17	0.85		w1118;Nckx30c426/Df(2L)Exel6024	20	15	0.75
	Df(2L)Exel6024/+	20	0	0		Df(2L)Exel6024/+	20	0	0
	w1118;Nckx30c426/Df(2L)ED695	20	18	0.9		w1118;Nckx30c426/Df(2L)ED695	20	16	0.8
	Df(2L)ED695/+	20	3	0.15		Df(2L)ED695/+	20	2	0.1
Exp. 2	w1118;Nckx30c426/Df(2L)s1402	15	15	1		w1118;Nckx30c426/Df(2L)s1402	15	14	0.933333
	Df(2L)s1402/+	15	0	0		Df(2L)s1402/+	15	0	0
	w1118;Nckx30c426/Df(2L)Exel6024	15	14	0.933333		w1118;Nckx30c426/Df(2L)Exel6024	15	13	0.866667
	Df(2L)Exel6024/+	15	0	0		Df(2L)Exel6024/+	15	0	0
	w1118;Nckx30c426/Df(2L)ED695	15	13	0.866667		w1118;Nckx30c426/Df(2L)ED695	15	12	0.8
	Df(2L)ED695/+	15	3	0.2		Df(2L)ED695/+	15	3	0.2
Exp. 3	w1118;Nckx30c426/Df(2L)s1402	15	15	1		w1118;Nckx30c426/Df(2L)s1402	15	15	1
	Df(2L)s1402/+	15	0	0		Df(2L)s1402/+	15	0	0
	w1118;Nckx30c426/Df(2L)Exel6024	15	14	0.933333		w1118;Nckx30c426/Df(2L)Exel6024	15	11	0.733333
	Df(2L)Exel6024/+	15	0	0		Df(2L)Exel6024/+	15	0	0
	w1118;Nckx30c426/Df(2L)ED695	15	15	1		w1118;Nckx30c426/Df(2L)ED695	15	14	0.933333
	Df(2L)ED695/+	15	2	0.133333		Df(2L)ED695/+	15	1	0.0666667

## Sheet: Figure 2 data
RT-qPCR analysis of relative expression of Nckx30c										TS convulsions data for Nckx30c
Exp.	Sample	Gene	Type	Ct	dCt (Ct target - Ct endo)	ddCt	2^-ddCt				Females					Males
qPCR 1	w1118	Rp49	endogenous	20.3079							Genotype	n	# Paralyzed	%		Genotype	n	# Paralyzed	%
qPCR 2	w1118	Rp49	endogenous	20.4923						Exp: 1	W1118	15	2	0.133333		W1118	15	0	0
qPCR 3	w1118	Rp49	endogenous	19.8934							W1118;Nckx30cMB07279	15	10	0.67		W1118;Nckx30cMB07279	16	12	0.75
qPCR 4	w1118	Rp49	endogenous	19.3062							W1118;Nckx30cMB06102	15	3	0.2		W1118;Nckx30cMB06102	15	3	0.2
qPCR 5	w1118	Rp49	endogenous	19.5951
qPCR 6	w1118	Rp49	endogenous	18.5056						Exp: 2	W1118	20	0	0		W1118	20	0	0
qPCR 1	w1118	Nckx30c	target	20.9067	0.598862	-1.38499	2.6117				W1118;Nckx30cMB07279	14	13	0.928571		W1118;Nckx30cMB07279	15	13	0.866667
qPCR 2	w1118	Nckx30c	target	23.0975	2.6052	0.621346	0.650064				W1118;Nckx30cMB06102	20	0	0		W1118;Nckx30cMB06102	20	0	0
qPCR 3	w1118	Nckx30c	target	21.5075	1.61408	-0.369774	1.29215
qPCR 4	w1118	Nckx30c	target	21.559	2.2528	0.268949	0.829924			Exp: 3	W1118	12	1	0.0833333		W1118	20	1	0.05
qPCR 5	w1118	Nckx30c	target	22.3839	2.78877	0.804918	0.572395				W1118;Nckx30cMB07279	14	13	0.928571		W1118;Nckx30cMB07279	22	19	0.863636
qPCR 6	w1118	Nckx30c	target	20.549	2.0434	0.0595501	0.959563				W1118;Nckx30cMB06102	15	2	0.133333		W1118;Nckx30cMB06102	20	1	0.05
qPCR 1	w1118;Nckx30c426	Rp49	endogenous	20.7816
qPCR 2	w1118;Nckx30c426	Rp49	endogenous	17.9446								Total n number					Total n number
qPCR 3	w1118;Nckx30c426	Rp49	endogenous	20.3432							W1118	47				W1118	55
qPCR 4	w1118;Nckx30c426	Rp49	endogenous	20.3295							W1118;Nckx30cMB07279	43				W1118;Nckx30cMB07279	53
qPCR 5	w1118;Nckx30c426	Rp49	endogenous	20.1443							W1118;Nckx30cMB06102	50				W1118;Nckx30cMB06102	55
qPCR 6	w1118;Nckx30c426	Rp49	endogenous	18.5973
qPCR 1	w1118;Nckx30c426	Nckx30c	target	25.1696	4.38798	2.40412	0.188924
qPCR 2	w1118;Nckx30c426	Nckx30c	target	21.3678	3.42313	1.43928	0.368751
qPCR 3	w1118;Nckx30c426	Nckx30c	target	22.4362	2.09292	0.109065	0.927189
qPCR 4	w1118;Nckx30c426	Nckx30c	target	22.8364	2.5069	0.523049	0.695899
qPCR 5	w1118;Nckx30c426	Nckx30c	target	23.4938	3.34946	1.36561	0.388072
qPCR 6	w1118;Nckx30c426	Nckx30c	target	21.4571	2.85976	0.875913	0.544909
qPCR 1	w1118;Nckx30cMB07279	Rp49	endogenous	20.6376
qPCR 2	w1118;Nckx30cMB07279	Rp49	endogenous	16.8525
qPCR 3	w1118;Nckx30cMB07279	Rp49	endogenous	19.8983
qPCR 4	w1118;Nckx30cMB07279	Rp49	endogenous	19.9927
qPCR 5	w1118;Nckx30cMB07279	Rp49	endogenous	18.6311
qPCR 6	w1118;Nckx30cMB07279	Rp49	endogenous	18.6413
qPCR 1	w1118;Nckx30cMB07279	Nckx30c	target	23.3506	2.71297	0.729116	0.603273
qPCR 2	w1118;Nckx30cMB07279	Nckx30c	target	22.5153	5.66285	3.679	0.0780749
qPCR 3	w1118;Nckx30cMB07279	Nckx30c	target	23.1676	3.26923	1.28538	0.410263
qPCR 4	w1118;Nckx30cMB07279	Nckx30c	target	24.1447	4.15201	2.16816	0.222494
qPCR 5	w1118;Nckx30cMB07279	Nckx30c	target	22.5691	3.93799	1.95414	0.258075
qPCR 6	w1118;Nckx30cMB07279	Nckx30c	target	22.0148	3.37352	1.38966	0.381653
qPCR 1	w1118;Nckx30cMB06102	Rp49	endogenous	19.8617
qPCR 2	w1118;Nckx30cMB06102	Rp49	endogenous	18.536
qPCR 3	w1118;Nckx30cMB06102	Rp49	endogenous	18.8385
qPCR 4	w1118;Nckx30cMB06102	Rp49	endogenous	20.5312
qPCR 5	w1118;Nckx30cMB06102	Rp49	endogenous	19.8654
qPCR 6	w1118;Nckx30cMB06102	Rp49	endogenous	18.9336
qPCR 1	w1118;Nckx30cMB06102	Nckx30c	target	23.4804	3.6187	1.63485	0.322004
qPCR 2	w1118;Nckx30cMB06102	Nckx30c	target	22.0753	3.53926	1.55541	0.340232
qPCR 3	w1118;Nckx30cMB06102	Nckx30c	target	21.4927	2.65419	0.670337	0.62836
qPCR 4	w1118;Nckx30cMB06102	Nckx30c	target	23.0672	2.53593	0.552081	0.682036
qPCR 5	w1118;Nckx30cMB06102	Nckx30c	target	21.9596	2.09426	0.110413	0.926323
qPCR 6	w1118;Nckx30cMB06102	Nckx30c	target	21.3582	2.4246	0.440753	0.73675
		Average control (w1118) Nckx30c dCt			1.98385

## Sheet: Figure 3 data
Neurodegeneration index
w1118 5day			w1118 30day			w1118; Nckx30cMB07279 5day			w1118; Nckx30cMB07279 30day
Brains	Score		Brains	Score		Brains	Score		Brains	Score
1	1		1	2		1	1		1	4
2	0		2	3		2	2		2	3
3	1		3	2		3	2		3	3
4	1		4	3		4	1		4	3
5	2		5	2		5	1		5	4
6	2		6	2		6	1		6	4
7	2		7	1					7	4
8	3		8	2					8	3
			9	3
			10	2
			11	2
			12	2
			13	3
			14	2
			15	2
			16	3
			17	3
			18	3
			19	3
Lifespan
The numbers indicate the day each fly died
	Females						Males
	w1118 (n=75)	w1118;Nckx30cMB06102 (n=74)	w1118;Nckx30cMB06102/+ (n=74)	w1118;Nckx30cMB07279 (n=75)	w1118;Nckx30cMB07279/+ (n=75)		w1118 (n=75)	w1118;Nckx30cMB06102 (n=75)	w1118;Nckx30cMB06102/+ (n=64)	w1118;Nckx30cMB07279 (n=75)	w1118;Nckx30cMB07279/+ (n=75)
	32	7	12	16	3		8	16	16	2	8
	42	19	12	31	10		12	37	29	30	8
	50	25	28	34	13		32	41	47	30	17
	53	41	34	41	35		43	42	49	35	23
	57	46	50	43	54		46	42	49	42	41
	58	47	55	47	57		46	42	51	43	44
	61	52	63	47	57		47	42	51	45	44
	64	56	67	51	57		47	42	52	46	45
	64	58	70	51	72		49	43	56	46	47
	65	61	71	52	73		49	43	57	46	52
	65	61	72	54	73		50	43	57	46	52
	66	61	72	56	74		50	43	58	46	53
	67	62	72	56	74		54	43	58	46	53
	67	64	72	59	75		55	43	58	46	55
	69	65	73	61	75		55	43	59	47	55
	70	65	73	63	75		56	44	60	47	55
	70	66	73	64	76		57	44	61	48	56
	71	67	74	64	76		57	45	62	48	56
	71	68	74	64	76		57	45	62	49	56
	71	68	74	64	77		57	46	62	49	57
	71	68	74	65	77		59	47	63	49	59
	71	70	74	65	77		59	47	63	51	59
	72	71	75	65	77		59	47	63	51	59
	72	73	76	67	78		59	47	64	51	59
	73	74	77	67	78		60	47	65	51	61
	73	75	78	67	78		60	47	66	51	61
	73	75	78	67	79		60	47	67	52	61
	73	75	79	68	79		60	47	67	52	61
	74	75	79	68	79		62	48	68	53	61
	74	75	79	68	79		62	48	68	53	63
	74	75	79	68	79		62	49	68	53	64
	75	75	80	68	79		63	50	69	53	64
	76	75	80	68	80		63	50	70	54	64
	76	75	80	69	80		63	50	71	54	64
	76	76	80	69	80		63	50	71	54	65
	76	76	81	69	80		63	50	73	55	65
	78	76	81	69	80		64	50	73	55	67
	78	77	81	70	81		64	50	73	55	67
	79	77	81	70	81		64	51	73	55	67
	79	77	81	70	81		64	51	74	55	68
	79	78	81	71	81		65	51	75	55	70
	79	78	82	71	81		65	52	75	55	70
	79	79	82	71	81		66	52	75	55	70
	79	79	82	71	81		67	53	76	56	71
	79	79	82	72	81		67	54	76	56	71
	80	79	82	72	82		68	54	77	56	71
	80	79	83	72	82		69	54	77	56	73
	81	79	83	72	82		69	55	78	56	73
	81	80	84	72	82		69	55	78	56	74
	81	81	84	73	82		71	55	78	56	74
	81	81	85	73	83		72	55	78	57	74
	81	81	85	73	83		72	57	80	57	75
	81	83	85	73	83		73	57	81	57	75
	82	83	85	73	83		73	57	82	57	75
	83	83	85	73	83		73	57	82	57	76
	83	84	85	73	83		76	57	82	57	77
	83	84	85	73	83		78	57	82	59	78
	83	84	85	73	84		78	57	84	59	85
	83	85	85	73	84		79	59	86	60	85
	83	86	86	73	84		79	59	86	60	85
	83	86	86	74	85		79	60	86	60	87
	83	86	86	74	85		79	60	87	61	87
	83	86	87	74	85		79	60	89	61	87
	84	86	87	74	86		79	60	90	61	87
	84	87	87	74	87		79	61		62	87
	85	89	88	75	87		83	61		63	87
	85	89	88	76	87		83	62		63	88
	85	89	89	76	87		83	62		63	88
	86	89	89	76	89		83	64		63	89
	86	90	90	76	89		84	64		63	89
	87	90	91	78	89		86	64		63	89
	87	92	91	79	90		86	64		64	89
	87	92		79	91		87	64		64	89
	87	98		79	92		91	65		66	92
	89			82	93		93	67		72	93

## Sheet: Figure 4 data
Automated video tracking of locomotor activity in Nckx30c mutants
n numbers in parenthesis
Distance traveled
5 days				5 days
Females				Males
Genotype	Average Distance (m)	% difference of means from w1118		Genotype	Average Distance (m)	% difference of means from w1118
w1118 (148)	0.229771			w1118 (140)	0.39081
w1118;Nckx30c426 (44)	0.181205	decrease of 21%		w1118;Nckx30c426 (44)	0.323652	decrease of 17%
w1118;Nckx30cMB07279 (55)	0.183792	decrease of 20%		w1118;Nckx30cMB07279 (87)	0.185425	decrease of 53%
w1118;Nckx30cMB06102 (40)	0.236279	increase of 3%		w1118;Nckx30cMB06102 (44)	0.392149	decrease of 0%
Path linearitry
5 days				5 days
Females				Males
Genotype				Genotype
w1118 (148)	0.604233			w1118 (140)	0.710846
w1118;Nckx30c426 (44)	0.596509	decrease of 1%		w1118;Nckx30c426 (44)	0.658072	decrease of 7%
w1118;Nckx30cMB07279 (55)	0.544445	decrease of 10%		w1118;Nckx30cMB07279 (87)	0.559876	decrease of 21%
w1118;Nckx30cMB06102 (40)	0.607154	decrease of 0%		w1118;Nckx30cMB06102 (44)	0.723376	increase of 2%
Distance traveled
30 days				30 days
Females				Males
Genotype				Genotype
w1118 (104)	0.208746			w1118 (76)	0.278434
w1118;Nckx30c426 (40)	0.0245169	decrease of 88%		w1118;Nckx30c426 (48)	0.0545982	decrease of 80%
w1118;Nckx30cMB07279 (44)	0.0355771	decrease of 83%		w1118;Nckx30cMB07279 (64)	0.188917	decrease of 32%
w1118;Nckx30cMB06102 (58)	0.0607538	decrease of 71%		w1118;Nckx30cMB06102 (67)	0.262957	decrease of 6%
Path linearitry
30 days				30 days
Females				Males
Genotype				Genotype
w1118 (104)	0.5915			w1118 (76)	0.645879
w1118;Nckx30c426 (40)	0.322557	decrease of 45%		w1118;Nckx30c426 (48)	0.432806	decrease of 33%
w1118;Nckx30cMB07279 (44)	0.359558	decrease of 39%		w1118;Nckx30cMB07279 (64)	0.582617	decrease of 10%
w1118;Nckx30cMB06102 (58)	0.43829	decrease of 26%		w1118;Nckx30cMB06102 (67)	0.647209	decrease of 0%

## Sheet: Figure 6 data
Larval NMJ
	Number of boutons per NMJ				Number of satellite boutons per NMJ
	w1118	w1118;Nckx30c426	Nckx30cMB07279		w1118	w1118;Nckx30c426	Nckx30cMB07279
	20	13	18		0	3	6
	19	19	20		0	0	4
	21	19	19		0	2	3
	15	17	18		0	4	2
	16	13	20		0	3	5
	14	13	14		0	5	2
	14	13	17		0	2	3
	11	12	16		0	2	6
	19	18	17		0	2	4
	16	15	18		0	5	6
	13	16	17		0	6	3
	16	11	19		0	3	3
	19	15	16		0	3	5
	14	19	17		0	4	4
	15	20			0	2
	18	18			0	5
	20	18			0	2
	10	13			0	4
	14	13			0	3
	12	12			0	3
	17	14			0	2
	14	16			0	2
	15	13			0	4
	13	16			0	4
	16	13			0	3
Adult DLM NMJ
Thorax	# Branches	# Junctions	# End-point voxels	Branch point ratio J/(J+E)			Thorax	# Branches	# Junctions	# End-point voxels	Branch point ratio J/(J+E)
w1118 5d 1	10549	3299	12795	0.204983			w1118 30d 1	13077	1825	4386	0.293834
w1118 5d 2	14450	4261	13869	0.235025			w1118 30d 2	8378	2908	7421	0.281537
w1118 5d 3	15907	4889	14632	0.250448			w1118 30d 3	10137	3194	10707	0.229768
w1118 5d 4	19817	5221	22286	0.189806			w1118 30d 4	14742	2099	4016	0.343254
w1118 5d 5	12687	3445	14914	0.187646			w1118 30d 5	7769	2214	9695	0.18591
							w1118 30d 6	15730	4394	19042	0.187489
w1118 5d Avg.	14682	4223	15699.2	0.211975			w1118 30d 7	17525	4345	29724	0.127535
							w1118 30d Avg.	12479.7	2997	12141.6	0.197971
w1118; Nckx30c426 5d 1	2053	499	2996	0.142775			w1118; Nckx30c426 30d 1	5702	1538	6394	0.193898
w1118; Nckx30c426 5d 2	1564	349	2469	0.123847			w1118; Nckx30c426 30d 2	4267	549	4566	0.107331
w1118; Nckx30c426 5d 3	6897	1840	9267	0.165661			w1118; Nckx30c426 30d 3	3630	955	4991	0.160612
w1118; Nckx30c426 5d 4	6816	1860	9005	0.171192			w1118; Nckx30c426 30d 4	1229	338	1530	0.180942
w1118; Nckx30c426 5d 5	6787	1971	7559	0.206821			w1118; Nckx30c426 30d 5	3047	862	3641	0.191428
w1118; Nckx30c426 5d 6	1313	290	2152	0.118755			w1118; Nckx30c426 30d 6	2772	687	4153	0.141942
w1118; Nckx30c426 5d 7	5481	1658	5773	0.223119			w1118; Nckx30c426 30d 7	2811	591	3537	0.143169
w1118; Nckx30c426 5d 8	5941	1776	6333	0.219016
							w1118; Nckx30c426 30d Avg.	3351.14	788.571	4116	0.160783
w1118; Nckx30c426 5d Avg.	4606.5	1280.38	5694.25	0.183576
w1118; Nckx30cMB07279 5d 1	2517	722	2912	0.198679			w1118; Nckx30cMB07279 30d 1	619	122	1367	0.0819342
w1118; Nckx30cMB07279 5d 2	2050	434	4051	0.096767			w1118; Nckx30cMB07279 30d 2	892	140	2346	0.0563154
w1118; Nckx30cMB07279 5d 3	979	172	2266	0.0705496			w1118; Nckx30cMB07279 30d 3	471	89	888	0.0910952
w1118; Nckx30cMB07279 5d 4	836	137	1562	0.0806357			w1118; Nckx30cMB07279 30d 4	847	144	1388	0.0939948
w1118; Nckx30cMB07279 5d 5	2179	463	4394	0.0953263			w1118; Nckx30cMB07279 30d 5	269	31	655	0.0451895
w1118; Nckx30cMB07279 5d 6	3589	1527	2895	0.345319			w1118; Nckx30cMB07279 30d 6	893	213	1858	0.102849
w1118; Nckx30cMB07279 5d 7	3979	937	7626	0.109424			w1118; Nckx30cMB07279 30d 7	485	103	918	0.100881
w1118; Nckx30cMB07279 5d 8	2961	760	5536	0.120712			w1118; Nckx30cMB07279 30d 8	503	132	803	0.141176
w1118; Nckx30cMB07279 5d 9	1340	342	2748	0.11068
							w1118; Nckx30cMB07279 30d Avg.	622.375	121.75	1277.88	0.0869876
w1118; Nckx30cMB07279 5d Avg.	2270	610.444	3776.67	0.139145

## Sheet: Figure 7c data
Overall firing rate (Hz)
	w1118			w1118;Nckx30c426
Fly #	Firing Rate (Hz)		Fly #	Firing Rate (Hz)
1	0.160655		1	0.00987637
2	0.0864222		2	0
3	0.0331907		3	0
4	0.403863		4	0
5	0		5	0
6	0		6	0
7	0		7	0.970595
8	0.344024		8	0
9	0.197823		9	0.662511
10	0		10	0.461922
11	0		11	0.0332147
12	0		12	0
13	0		13	3.07479
14	0		14	0
15	0		15	0.066404
16	0		16	0.109461
17	0		17	0
18	0		18	0
19	0		19	0
20	0.878791		20	0
21	0		21	5.25334
22	0		22	3.78431
23	0		23	1.76765
24	0.085749		24	0.665577
25	0.0104324		25	0
26	0.0430357		26	0
27	0		27	0
28	0		28	0
29	0		29	0
30	0		30	0
31	0.0542395		31	0
32	2.65663		32	0
33	0.770193		33	0
34	0.0994185		34	0
35	0		35	0
36	0.0218365		36	0
37	0		37	0.0109384
38	0.120077		38	0
39	0.261409		39	0
40	0		40	0
41	0		41	0.0661474
42	0.464437		42	0.111545
43	0

## Sheet: Figure 7e data
Burst Onset Time (s)
w1118			w1118;Nckx30c426
Fly #	Onset Time (s)		Fly #	Onset Time (s)
1	131.06		1	117.2
2	119.65		2	91.83
3	138.35		3	123.38
4	146.69		4	116.94
5	115.83		5	120.54
6	124.24		6	109.88
7	100.26		7	114.45
8	131.84		8	120.46
9	136.88		9	129.4
10	149.15		10	122.28
11	143.77		11	110.3
12	138.3		12	109.36
13	127.26
14	137.68

## Sheet: Figure 7g data
Giant Fiber Response Prob
	w[1118]																													w[1118];Nckx30c[426]
Stim #\Fly #	1	2	3	4	5	6	7	8	9	10	11	12	13	14	15	16	17	18	19	20	21	22	23	24	25	26	27		Stim#\Fly#	1	2	3	4	5	6	7	8	9	10	11	12	13	14	15	16	17	18	19	20
1	1	1	1	1	1	1	1	1	1	1	1	1	1	1	1	1	1	1	1	1	1	1	1	1	1	1	1		1	1	1	1	1	1	1	1	1	1	1	1	1	1	1	1	1	1	1	1	1
2	1	1	1	1	1	1	1	1	1	1	1	1	1	1	1	1	1	1	1	1	1	1	1	1	1	1	1		2	1	1	1	1	1	1	1	1	1	1	1	1	1	1	1	1	1	1	1	1
3	1	1	1	1	1	1	1	1	1	1	1	1	1	1	1	1	1	1	1	1	1	1	1	1	1	1	1		3	1	1	1	1	1	1	1	1	1	1	1	1	1	1	1	1	1	1	1	1
4	1	1	1	1	1	1	1	1	1	1	1	1	1	1	1	1	1	1	1	1	1	1	1	1	1	1	1		4	1	1	1	1	1	1	1	1	1	1	1	1	1	1	1	1	1	1	1	1
5	1	1	1	1	1	1	1	1	1	1	1	1	1	1	1	1	1	1	1	1	1	1	1	1	1	1	1		5	1	1	1	1	1	1	1	1	1	1	1	1	1	1	1	1	1	1	1	1
6	1	1	1	1	1	1	1	1	1	1	1	1	1	1	1	1	1	1	1	1	1	1	1	1	1	1	1		6	1	1	1	1	1	1	1	1	1	1	1	1	1	1	1	1	1	1	1	1
7	1	1	1	1	1	1	1	1	1	1	1	1	1	1	1	1	1	1	1	1	1	1	1	1	1	1	1		7	1	1	1	1	1	1	1	1	1	1	1	1	1	1	1	1	1	1	1	1
8	1	1	1	1	1	1	1	1	1	1	1	1	1	1	1	1	1	1	1	1	1	1	1	1	1	1	1		8	1	1	1	1	1	1	1	1	1	1	1	1	1	1	1	1	1	1	1	1
9	1	1	1	1	1	1	1	1	1	1	1	1	1	1	1	1	1	1	1	1	1	1	1	1	1	1	1		9	1	1	1	1	1	1	1	1	1	1	1	1	1	1	1	1	1	1	1	1
10	1	1	1	1	1	1	1	1	1	1	1	1	1	1	1	1	1	1	1	1	1	1	1	1	1	1	1		10	1	1	1	1	1	1	1	1	1	1	1	1	1	1	1	1	1	1	1	1
11	1	1	1	1	1	1	1	1	1	1	1	1	1	1	1	1	1	1	1	1	1	1	1	1	1	1	1		11	1	1	1	1	1	1	1	1	1	1	1	1	1	1	1	1	1	1	1	1
12	1	1	1	1	1	1	1	1	1	1	1	1	1	1	1	1	1	1	1	1	1	1	1	1	1	1	1		12	1	1	1	1	1	1	1	1	1	1	1	1	1	1	1	1	1	1	1	1
13	1	1	1	1	1	1	1	1	1	1	1	1	1	1	1	1	1	1	1	1	1	1	1	1	1	1	1		13	1	1	1	1	1	1	1	1	1	1	1	1	1	1	1	1	1	1	1	1
14	1	1	1	1	1	1	1	1	1	1	1	1	1	1	1	1	1	1	1	1	1	1	1	1	1	1	1		14	1	1	1	1	1	1	1	1	1	1	1	1	1	1	1	1	1	1	1	1
15	1	1	1	1	1	1	1	1	1	1	1	1	1	1	1	1	1	1	1	1	1	1	1	1	1	1	1		15	1	1	1	1	1	1	1	1	1	1	1	1	1	1	1	1	1	1	1	1
16	1	1	1	1	1	1	1	1	1	1	1	1	1	1	1	1	1	1	1	1	1	1	1	1	1	1	1		16	1	1	1	1	1	1	1	1	1	1	1	1	1	1	1	1	1	1	1	1
17	1	1	1	1	1	1	1	1	1	1	1	1	1	1	1	1	1	1	1	1	1	1	1	1	1	1	1		17	1	1	1	1	1	1	1	1	1	1	1	1	1	1	1	1	1	1	1	1
18	1	1	1	1	1	1	1	1	1	1	1	1	1	1	1	1	1	1	1	1	1	1	1	1	1	1	1		18	1	1	1	1	1	1	1	1	1	1	1	1	1	1	1	1	1	1	1	1
19	1	1	1	1	1	1	1	1	1	1	1	1	1	1	1	1	1	1	1	1	1	1	1	1	1	1	1		19	1	1	1	1	1	1	1	1	1	1	1	1	1	1	1	1	1	1	1	1
20	1	1	1	1	1	1	1	1	1	1	1	1	1	1	1	1	1	1	1	1	1	1	1	1	1	1	1		20	1	1	1	1	1	1	1	1	1	1	1	1	1	1	1	1	1	1	1	1
21	1	1	1	1	1	1	1	1	1	1	1	1	1	1	1	1	1	1	1	1	1	1	1	1	1	1	1		21	1	1	1	1	1	1	1	1	1	1	1	1	1	1	1	1	1	1	1	0
22	1	1	1	1	1	1	1	1	1	1	1	1	1	1	1	1	1	1	1	1	1	1	1	1	1	1	1		22	1	1	1	1	1	1	1	1	1	1	1	1	1	1	1	1	1	1	1	0
23	1	1	1	1	1	1	1	1	1	1	1	1	1	1	1	1	1	1	1	1	1	1	1	1	1	1	1		23	1	1	1	1	1	1	0	0	1	1	1	1	1	1	1	1	1	1	1	0
24	1	1	1	1	1	1	1	1	1	1	1	1	1	1	1	1	1	1	1	1	1	1	1	1	1	1	1		24	1	1	1	1	1	1	0	0	1	1	1	1	1	1	1	1	1	1	1	0
25	1	1	1	1	1	1	1	1	1	1	1	1	1	1	1	1	1	1	1	1	1	1	1	1	1	1	1		25	1	1	1	1	1	1	0	0	1	1	1	1	1	0	1	1	1	1	1	0
26	1	1	1	1	1	1	1	1	1	1	1	1	1	1	1	1	1	1	1	1	1	1	1	1	1	1	1		26	1	1	1	1	1	1	0	0	1	1	1	1	1	0	1	1	1	1	0	0
27	1	1	1	1	1	1	1	1	1	1	1	1	1	1	1	1	1	1	1	1	1	1	1	1	1	1	1		27	1	1	0	0	1	1	0	0	1	0	1	1	1	0	1	1	1	1	0	0
28	0	1	1	1	1	1	1	1	1	1	1	1	0	0	0	1	1	0	0	1	1	0	1	1	1	1	1		28	0	0	0	0	0	0	0	0	1	1	1	1	1	0	0	0	0	0	0	0
29	0	1	1	0	1	1	0	0	0	1	0	0	0	0	0	1	1	0	1	1	1	0	0	1	1	1	1		29	0	0	0	0	0	0	0	0	0	0	1	0	0	0	0	0	0	0	0	0
30	0	0	0	0	1	1	1	1	0	1	0	0	0	0	0	1	1	0	1	1	1	0	0	1	1	1	1		30	0	0	0	0	0	0	0	0	1	1	0	0	0	0	0	1	0	0	0	0
31	0	0	0	0	1	1	1	0	0	0	0	0	0	0	0	1	0	1	0	0	0	0	0	1	0	1	1		31	0	0	0	0	0	0	0	0	0	0	0	0	0	0	0	0	0	0	0	0
32	0	0	0	0	1	1	0	0	0	0	0	0	0	0	0	0	0	1	0	0	0	0	0	0	0	1	0		32	0	0	0	0	0	0	0	0	0	0	0	0	0	0	0	0	0	0	0	0
33	0	0	0	0	1	1	0	0	0	0	0	0	0	0	0	0	0	1	0	0	0	0	0	0	0	0	0		33	0	0	0	0	0	0	0	0	0	0	0	0	0	0	0	0	0	0	0	0
34	0	0	0	0	0	0	0	0	0	0	0	0	0	0	0	0	0	0	0	0	0	0	0	0	0	0	0		34	0	0	0	0	0	0	0	0	0	0	0	0	0	0	0	0	0	0	0	0
35	0	0	0	0	0	0	0	0	0	0	0	0	0	0	0	0	0	0	0	0	0	0	0	0	0	0	0		35	0	0	0	0	0	0	0	0	0	0	0	0	0	0	0	0	0	0	0	0
36	0	0	0	0	0	0	0	0	0	0	0	0	0	0	0	0	0	0	0	0	0	0	0	0	0	0	0		36	0	0	0	0	0	0	0	0	0	0	0	0	0	0	0	0	0	0	0	0
37	0	0	0	0	0	0	0	0	0	0	0	0	0	0	0	0	0	0	0	0	0	0	0	0	0	0	0		37	0	0	0	0	0	0	0	0	0	0	0	0	0	0	0	0	0	0	0	0
38	0	0	0	0	0	0	0	0	0	0	0	0	0	0	0	0	0	0	0	0	0	0	0	0	0	0	0		38	0	0	0	0	0	0	0	0	0	0	0	0	0	0	0	0	0	0	0	0
39	0	0	0	0	0	0	0	0	0	0	0	0	0	0	0	0	0	0	0	0	0	0	0	0	0	0	0		39	0	0	0	0	0	0	0	0	0	0	0	0	0	0	0	0	0	0	0	0
40	0	0	0	0	0	0	0	0	0	0	0	0	0	0	0	0	0	0	0	0	0	0	0	0	0	0	0		40	0	0	0	0	0	0	0	0	0	0	0	0	0	0	0	0	0	0	0	0
41	0	0	0	0	0	0	0	0	0	0	0	0	0	0	0	0	0	0	0	0	0	0	0	0	0	0	0		41	0	0	0	0	0	0	0	0	0	0	0	0	0	0	0	0	0	0	0	0
42	0	0	0	0	0	0	0	0	0	0	0	0	0	0	0	0	0	0	0	0	0	0	0	0	0	0	0		42	0	0	0	0	0	0	0	0	0	0	0	0	0	0	0	0	0	0	0	0
43	0	0	0	0	0	0	0	0	0	0	0	0	0	0	0	0	0	0	0	0	0	0	0	0	0	0	0		43	0	0	0	0	0	0	0	0	0	0	0	0	0	0	0	0	0	0	0	0
44	0	0	0	0	0	0	0	0	0	0	0	0	0	0	0	0	0	0	0	0	0	0	0	0	0	0	0		44	0	0	0	0	0	0	0	0	0	0	0	0	0	0	0	0	0	0	0	0
45	0	0	0	0	0	0	0	0	0	0	0	0	0	0	0	0	0	0	0	0	0	0	0	0	0	0	0		45	0	0	0	0	0	0	0	0	0	0	0	0	0	0	0	0	0	0	0	0
46	0	0	0	0	0	0	0	0	0	0	0	0	0	0	0	0	0	0	0	0	0	0	0	0	0	0	0		46	0	0	0	0	0	0	0	0	0	0	0	0	0	0	0	0	0	0	0	0
47	0	0	0	0	0	0	0	0	0	0	0	0	0	0	0	0	0	0	0	0	0	0	0	0	0	0	0		47	0	0	0	0	0	0	0	0	0	0	0	0	0	0	0	0	0	0	0	0
48	0	0	0	0	0	0	0	0	0	0	0	0	0	0	0	0	0	0	0	0	0	0	0	0	0	0	0		48	0	0	0	0	0	0	0	0	0	0	0	0	0	0	0	0	0	0	0	0
49	0	0	0	0	0	0	0	0	0	0	0	0	0	0	0	0	0	0	0	0	0	0	0	0	0	0	0		49	0	0	0	0	0	0	0	0	0	0	0	0	0	0	0	0	0	0	0	0
50	0	0	0	0	0	0	0	0	0	0	0	0	0	0	0	0	0	0	0	0	0	0	0	0	0	0	0		50	0	0	0	0	0	0	0	0	0	0	0	0	0	0	0	0	0	0	0	0
[truncated: 6 more columns]

## Sheet: Figure 8a data
TS convulsions with RNAI line BL #27246
	Females						Males
	Genotype	n	# Paralyzed	%			Genotype	n	# Paralyzed	%
Exp1	elav-Gal4;UAS-dcr2 /+	25	0	0			elav-Gal4;UAS-dcr2 /+	25	0	0
	elav-Gal4;UAS-dcr2 /Nckx30cRNAi	25	12	0.48			elav-Gal4;UAS-dcr2 /Nckx30cRNAi	25	19	0.76
	repo-Gal4 /+	25	0	0			repo-Gal4 /+	25	0	0
	repo-Gal4 /Nckx30cRNAi	25	0	0			repo-Gal4 /Nckx30cRNAi	25	0	0
	Nckx30cRNAi /+	25	0	0			Nckx30cRNAi /+	25	0	0
Exp2	elav-Gal4;UAS-dcr2 /+	25	0	0			elav-Gal4;UAS-dcr2 /+	25	0	0
	elav-Gal4;UAS-dcr2 /Nckx30cRNAi	25	16	0.64			elav-Gal4;UAS-dcr2 /Nckx30cRNAi	25	21	0.84
	repo-Gal4 /+	25	0	0			repo-Gal4 /+	25	0	0
	repo-Gal4 /Nckx30cRNAi	25	0	0			repo-Gal4 /Nckx30cRNAi	25	0	0
	Nckx30cRNAi /+	25	0	0			Nckx30cRNAi /+	25	0	0
Exp3	elav-Gal4;UAS-dcr2 /+	25	0	0			elav-Gal4;UAS-dcr2 /+	25	0	0
	elav-Gal4;UAS-dcr2 /Nckx30cRNAi	25	14	0.56			elav-Gal4;UAS-dcr2 /Nckx30cRNAi	25	20	0.8
	repo-Gal4 /+	25	0	0			repo-Gal4 /+	25	0	0
	repo-Gal4 /Nckx30cRNAi	25	0	0			repo-Gal4 /Nckx30cRNAi	25	0	0
	Nckx30cRNAi /+	25	0	0			Nckx30cRNAi /+	25	0	0
TS convulsions with RNAI line BL #34385
	Females						Males
	Genotype	n	# Paralyzed	%			Genotype	n	# Paralyzed	%
Exp1	elav-Gal4;UAS-dcr2 /+	25	0	0			elav-Gal4;UAS-dcr2 /+	25	0	0
	elav-Gal4;UAS-dcr2 /Nckx30cRNAi	25	7	0.28			elav-Gal4;UAS-dcr2 /Nckx30cRNAi	25	9	0.36
	repo-Gal4 /+	25	0	0			repo-Gal4 /+	25	0	0
	repo-Gal4 /Nckx30cRNAi	25	0	0			repo-Gal4 /Nckx30cRNAi	25	0	0
	Nckx30cRNAi /+	25	0	0			Nckx30cRNAi /+	25	0	0
Exp2	elav-Gal4;UAS-dcr2 /+	25	0	0			elav-Gal4;UAS-dcr2 /+	25	0	0
	elav-Gal4;UAS-dcr2 /Nckx30cRNAi	25	7	0.28			elav-Gal4;UAS-dcr2 /Nckx30cRNAi	25	8	0.32
	repo-Gal4 /+	25	0	0			repo-Gal4 /+	25	0	0
	repo-Gal4 /Nckx30cRNAi	25	0	0			repo-Gal4 /Nckx30cRNAi	25	0	0
	Nckx30cRNAi /+	25	0	0			Nckx30cRNAi /+	25	0	0
Exp3	elav-Gal4;UAS-dcr2 /+	25	0	0			elav-Gal4;UAS-dcr2 /+	25	0	0
	elav-Gal4;UAS-dcr2 /Nckx30cRNAi	25	9	0.36			elav-Gal4;UAS-dcr2 /Nckx30cRNAi	25	7	0.28
	repo-Gal4 /+	25	0	0			repo-Gal4 /+	25	0	0
	repo-Gal4 /Nckx30cRNAi	25	0	0			repo-Gal4 /Nckx30cRNAi	25	0	0
	Nckx30cRNAi /+	25	0	0			Nckx30cRNAi /+	25	0	0
TS convulsions with RNAI line BL #34386
	Females						Males
	Genotype	n	# Paralyzed	%			Genotype	n	# Paralyzed	%
Exp1	elav-Gal4;UAS-dcr2 /+	25	0	0			elav-Gal4;UAS-dcr2 /+	25	0	0
	elav-Gal4;UAS-dcr2 /Nckx30cRNAi	25	15	0.6			elav-Gal4;UAS-dcr2 /Nckx30cRNAi	25	18	0.72
	repo-Gal4 /+	25	0	0			repo-Gal4 /+	25	0	0
	repo-Gal4 /Nckx30cRNAi	25	0	0			repo-Gal4 /Nckx30cRNAi	25	0	0
	Nckx30cRNAi /+	25	0	0			Nckx30cRNAi /+	25	0	0
Exp2	elav-Gal4;UAS-dcr2 /+	25	0	0			elav-Gal4;UAS-dcr2 /+	25	0	0
	elav-Gal4;UAS-dcr2 /Nckx30cRNAi	25	14	0.56			elav-Gal4;UAS-dcr2 /Nckx30cRNAi	25	19	0.76
	repo-Gal4 /+	25	0	0			repo-Gal4 /+	25	0	0
	repo-Gal4 /Nckx30cRNAi	25	0	0			repo-Gal4 /Nckx30cRNAi	25	0	0
	Nckx30cRNAi /+	25	0	0			Nckx30cRNAi /+	25	0	0
Exp3	elav-Gal4;UAS-dcr2 /+	25	0	0			elav-Gal4;UAS-dcr2 /+	25	0	0
	elav-Gal4;UAS-dcr2 /Nckx30cRNAi	25	14	0.56			elav-Gal4;UAS-dcr2 /Nckx30cRNAi	25	19	0.76
	repo-Gal4 /+	25	0	0			repo-Gal4 /+	25	0	0
	repo-Gal4 /Nckx30cRNAi	25	0	0			repo-Gal4 /Nckx30cRNAi	25	0	0
	Nckx30cRNAi /+	25	0	0			Nckx30cRNAi /+	25	0	0
TS convulsions with RNAI line BL #42581
	Females						Males
	Genotype	n	# Paralyzed	%			Genotype	n	# Paralyzed	%
Exp1	elav-Gal4;UAS-dcr2 /+	25	0	0			elav-Gal4;UAS-dcr2 /+	25	0	0
	elav-Gal4;UAS-dcr2 /Nckx30cRNAi	25	12	0.48			elav-Gal4;UAS-dcr2 /Nckx30cRNAi	25	20	0.8
	repo-Gal4 /+	25	0	0			repo-Gal4 /+	25	0	0
	repo-Gal4 /Nckx30cRNAi	25	0	0			repo-Gal4 /Nckx30cRNAi	25	0	0
	Nckx30cRNAi /+	25	0	0			Nckx30cRNAi /+	25	0	0
Exp2	elav-Gal4;UAS-dcr2 /+	25	0	0			elav-Gal4;UAS-dcr2 /+	25	0	0
	elav-Gal4;UAS-dcr2 /Nckx30cRNAi	25	11	0.44			elav-Gal4;UAS-dcr2 /Nckx30cRNAi	25	19	0.76
	repo-Gal4 /+	25	0	0			repo-Gal4 /+	25	0	0
	repo-Gal4 /Nckx30cRNAi	25	0	0			repo-Gal4 /Nckx30cRNAi	25	0	0
	Nckx30cRNAi /+	25	0	0			Nckx30cRNAi /+	25	0	0
Exp3	elav-Gal4;UAS-dcr2 /+	25	0	0			elav-Gal4;UAS-dcr2 /+	25	0	0
	elav-Gal4;UAS-dcr2 /Nckx30cRNAi	25	12	0.48			elav-Gal4;UAS-dcr2 /Nckx30cRNAi	25	20	0.8
	repo-Gal4 /+	25	0	0			repo-Gal4 /+	25	0	0
	repo-Gal4 /Nckx30cRNAi	25	0	0			repo-Gal4 /Nckx30cRNAi	25	0	0
	Nckx30cRNAi /+	25	0	0			Nckx30cRNAi /+	25	0	0

## Sheet: Figure 8b data
Lifespan
The numbers indicate the day each fly died
	Females						Males
	elav-Gal4;UAS-dcr2/Nckx30cRNAi (67)	elav-Gal4;UAS-dcr2/+ (71)	repo-Gal4/Nckx30cRNAi (84)	repo-Gal4/+ (82)	Nckx30cRNAi/+ (70)		elav-Gal4;UAS-dcr2/Nckx30cRNAi (83)	elav-Gal4;UAS-dcr2/+ (90)	repo-Gal4/Nckx30cRNAi (92)	repo-Gal4/+ (102)	Nckx30cRNAi/+ (86)
	12	9	2	12	8		15	24	2	12	8
	15	16	16	17	27		17	29	7	16	19
	17	42	19	28	34		17	30	11	17	27
	19	43	21	29	38		19	32	21	19	38
	20	44	23	33	42		19	39	24	19	42
	23	45	25	33	46		21	40	25	19	46
	23	46	34	34	59		25	43	38	19	46
	23	48	37	34	60		28	46	41	40	48
	23	50	42	34	62		28	46	41	46	53
	24	50	44	34	66		35	47	44	46	54
	24	51	44	37	66		35	47	45	47	59
	27	52	47	38	67		38	47	45	47	59
	28	52	47	40	67		40	47	46	47	59
	33	52	47	40	68		41	47	46	47	59
	34	54	47	40	70		42	47	47	48	59
	35	54	47	45	70		43	48	47	48	59
	44	54	47	46	71		43	52	47	50	59
	45	54	49	46	71		44	52	48	51	60
	46	56	51	46	72		44	52	49	51	60
	46	56	54	50	72		45	52	50	52	60
	46	56	54	52	72		45	53	51	52	61
	46	57	56	55	72		46	53	51	52	62
	46	57	56	59	73		48	54	51	52	62
	46	59	56	59	74		48	57	52	53	62
	47	59	56	59	75		48	57	54	53	62
	48	61	56	62	75		48	57	54	54	62
	51	61	56	64	75		48	57	55	54	62
	54	61	56	65	76		49	59	56	55	63
	54	62	57	65	76		49	60	56	55	63
	54	63	59	66	76		49	61	56	55	63
	54	64	59	66	77		49	61	57	55	64
	55	64	59	66	77		51	61	57	57	64
	59	65	59	66	77		52	61	58	57	64
	59	65	59	66	78		52	61	58	57	66
	59	65	59	66	79		52	62	58	57	66
	59	65	59	68	81		53	62	58	57	67
	59	65	59	69	81		54	62	59	58	67
	59	66	59	69	81		54	62	59	59	67
	60	66	59	70	81		55	62	59	59	67
	61	66	60	71	81		57	62	59	60	67
	61	67	62	72	82		57	62	60	60	67
	62	67	62	72	83		57	62	61	60	68
	63	68	63	72	83		59	62	61	60	68
	63	68	64	72	83		59	62	62	60	68
	63	69	64	72	83		59	62	62	61	68
	63	72	65	72	83		60	62	62	62	68
	63	72	65	73	83		60	62	62	62	68
	64	72	66	73	83		60	62	62	62	69
	64	73	67	74	83		60	62	64	62	71
	64	74	67	74	85		61	62	64	62	71
	64	75	67	75	85		61	63	64	62	71
	68	76	69	76	85		62	63	64	62	71
	70	76	69	76	86		62	63	64	62	73
	70	76	69	76	86		62	63	64	63	75
	70	76	70	76	86		62	64	64	63	76
	70	78	70	77	86		63	64	64	63	77
	70	78	71	77	86		63	64	65	63	78
	71	78	71	78	87		63	64	65	64	79
	71	79	71	79	88		68	64	65	65	80
	71	79	71	79	89		69	65	66	66	81
	72	79	71	79	89		70	66	67	67	81
	73	79	71	80	89		71	66	67	67	82
	73	80	71	81	90		71	67	67	67	82
	73	80	72	81	90		72	67	69	67	83
	76	80	72	81	91		72	69	69	67	83
	76	81	73	81	91		73	69	71	69	83
	76	81	73	81	92		74	70	71	69	83
		83	73	81	93		76	70	72	69	86
		83	75	81	93		77	71	74	69	86
		85	75	81	94		77	74	75	70	87
		89	76	81			79	74	75	70	88
			77	81			79	75	76	71	88
			78	81			80	76	77	72	88
			79	81			80	76	77	74	89
			80	82			81	76	78	75	89
			80	82			81	76	78	76	89
			80	83			81	77	79	76	91
			80	83			81	78	80	79	92
			82	85			81	79	82	79	92
			83	86			82	82	83	80	93
			84	88			83	83	83	80	93
			85	89			83	83	84	81	94
			85				83	85	85	81	96
			86					87	85	82	97
								89	85	82	97
								89	85	83	97
								91	86	83
								91	87	85
								92	87	86
								99	88	87
									90	88
									97	89
										92
										92
										93
										94
										94
										96
										96
										97
										97
										99

[truncated: 6 more sheets: Supplemental fig. S6a data, Supplemental fig. S7 data, Supplemental fig. S8 data, Supplemental fig. S9 data, Supplemental fig. S10 data, Supplemental fig. S11 data]
